# Supplementary material for: Further notes on New Zealand Enantiobuninae (Opiliones, Neopilionidae), with the description of a new genus and two new species
Source: Zookeys. 2013 Feb 4;(263):59–73. doi: 10.3897/zookeys.263.4158 (PMC3591764; doi:10.3897/zookeys.263.4158)
Supplement: XML Treatment for Mangatangi parvum [file zookeys.263.4158-treatment2.xml]

<!DOCTYPE tp:taxon-treatment
  PUBLIC "-//TaxonX//DTD Taxonomic Treatment Publishing DTD v0 20100105//EN" "tax-treatment-NSO.dtd">
<tp:taxon-treatment xmlns:tp="http://www.plazi.org/taxpub"><tp:treatment-meta><mixed-citation publication-type="journal"><person-group><name><surname>Taylor</surname><given-names>Christopher K.</given-names></name></person-group><article-title>Further notes on New Zealand Enantiobuninae (Opiliones, Neopilionidae), with the description of a new genus and two new species</article-title><source>Zookeys</source><day>4</day><month>2</month><year>2013</year><volume>2013</volume><issue>263</issue><fpage>59</fpage><lpage>73</lpage><pub-id pub-id-type="doi">10.3897/zookeys.263.4158</pub-id></mixed-citation></tp:treatment-meta><tp:nomenclature><tp:taxon-name>
                        <tp:taxon-name-part taxon-name-part-type="genus">Mangatangi</tp:taxon-name-part>
                        <tp:taxon-name-part taxon-name-part-type="species">parvum</tp:taxon-name-part>
                    <object-id xmlns:xlink="http://www.w3.org/1999/xlink" xlink:type="simple">urn:lsid:zoobank.org:act:F3982336-8FDC-49EF-B17D-E899B32F312D</object-id>
								<object-id xmlns:xlink="http://www.w3.org/1999/xlink" xlink:type="simple">http://species-id.net/wiki/Mangatangi_parvum</object-id>
								</tp:taxon-name><tp:taxon-status xmlns:xlink="http://www.w3.org/1999/xlink" xlink:type="simple">sp. n.</tp:taxon-status><xref ref-type="fig" rid="F1">Figure 1</xref></tp:nomenclature><tp:treatment-sec sec-type="Holotype"><title>Holotype.</title><p>♂. New Zealand, <bold>AK.</bold> Mangatangi, Hunua Ra., 8 Feb–8 Mar 1977, I. Barton, ARA Kauri Seed Project, pit trap.</p></tp:treatment-sec><tp:treatment-sec sec-type="Paratypes"><title>Paratypes.</title><p>1 ♀, as for holotype; 1 ♂, Cuvier Is, July, R. Forster.</p></tp:treatment-sec><tp:treatment-sec sec-type="Etymology"><title>Etymology.</title><p>From the Latin <italic>parvus</italic>, small, in reference to its small size compared to other New Zealand <tp:taxon-name>Enantiobuninae</tp:taxon-name>.</p></tp:treatment-sec><tp:treatment-sec sec-type="Diagnosis"><title>Diagnosis.</title><p><italic><tp:taxon-name>Mangatangi parvum</tp:taxon-name></italic> can be distinguished from all other New Zealand <tp:taxon-name>Enantiobuninae</tp:taxon-name> by the presence of a well developed tooth comb on the pedipalpal tarsal claw. It can be distinguished from <italic><tp:taxon-name>Monoscutum titirangiense</tp:taxon-name></italic>, <italic><tp:taxon-name>Acihasta salebrosa</tp:taxon-name></italic> and <italic><tp:taxon-name>Templar incongruens</tp:taxon-name></italic> by its relatively long legs and unsclerotised dorsum. It differs from <italic>‘Megalopsalis’ triascuta</italic>, all <italic><tp:taxon-name>Pantopsalis</tp:taxon-name></italic> and most <italic><tp:taxon-name>Forsteropsalis</tp:taxon-name></italic> species in the absence of either a mediodistal apophysis or hypersetose region on the pedipalpal patella, from <italic><tp:taxon-name>Pantopsalis</tp:taxon-name></italic> species by its relatively bowed cheliceral fingers, and from <italic><tp:taxon-name>Forsteropsalis</tp:taxon-name></italic> species by the absence of denticles on the medial side of the pedipalp coxa. <italic><tp:taxon-name>Mangatangi parvum</tp:taxon-name></italic> can also be distinguished from all other New Zealand species, so far as is known, by its genital morphology: all other New Zealand species investigated to date have a relatively long glans that is either narrow in lateral view (most species) or possesses a distinct dorsal keel (<italic><tp:taxon-name>Pantopsalis</tp:taxon-name></italic>). The deep and short glans of <italic><tp:taxon-name>Mangatangi parvum</tp:taxon-name></italic> is also distinct from that of <tp:taxon-name>Enantiobuninae</tp:taxon-name> elsewhere: <italic><tp:taxon-name>Neopantopsalis</tp:taxon-name></italic> species have a very elongate and relatively flat glans, and <italic><tp:taxon-name>Megalopsalis</tp:taxon-name></italic> and <italic><tp:taxon-name>Spinicrus</tp:taxon-name></italic> species have a short but also distally flattened glans. The only other <tp:taxon-name>Enantiobuninae</tp:taxon-name> in Australasia to possess comparatively deep glans are <italic><tp:taxon-name>Australiscutum</tp:taxon-name></italic> and <italic><tp:taxon-name>Tercentenarium linnaei</tp:taxon-name></italic>; <italic><tp:taxon-name>Mangatangi parvum</tp:taxon-name></italic> differs from <italic><tp:taxon-name>Australiscutum</tp:taxon-name></italic> in possessing relatively long legs and retaining an anterior grill of spines over the spiracle, and from <italic><tp:taxon-name>Tercentenarium linnaei</tp:taxon-name></italic> in lacking a large dorsolateral flange at the junction between shaft and glans. The glans of <italic><tp:taxon-name>Thrasychirus</tp:taxon-name></italic> has never been illustrated in lateral view, but <italic><tp:taxon-name>Mangatangi parvum</tp:taxon-name></italic> is clearly distinguished from that genus by possessing paired bristle groups at the junction between shaft and glans rather than single bristles.</p></tp:treatment-sec><tp:treatment-sec sec-type="Description"><title>Description.</title><p><italic>Male</italic> (<xref ref-type="fig" rid="F1">Figs 1a–b, d–e, g–i, l</xref>): Total body length 2.06–2.74 (larger value in all measurements represents holotype), prosoma length 0.97–1.19, prosoma width 1.76–2.01. Dorsal prosomal plate mostly light orange-yellow, unarmed except short, spinose black setae scattered over entire body; anterior propeltidium lighter yellow-cream, supracheliceral groove extending roughly halfway between anterior margin of carapace and ocularium; median propeltidium with diffuse purple stripes along border with anterior propeltidium with diffuse silver-white markings behind purple stripes, dark brown markings on lateral edge of dorsal prosomal plate; ocularium silver with black stripes margining eyes, unarmed; postocularium not distinguished from remainder of posterior propeltidium. Mesopeltidium forming raised ridge, medially pale yellow, laterally dark brown. Ozopores on raised <!--PageBreak--><!--PageBreak-->lateral lobes, anterior lobes of prosoma and ozopore lobes dark brown, posterior of ozopore lobes silver-white, remainder of lateral shelves mostly yellow with dark brown lateral margins broadening to diffuse dark brown patch at about three-quarters of distance from front of prosoma. Metapeltidium and dorsum of opisthosoma with background colour of purple broken by pale yellow mottling, particularly along segment boundaries, longitudinal mediolateral broken stripes of silver-white present as well as longitudinal medial rows of silver-white spots, sides of opisthosoma with purple background heavily broken by pale yellow punctations. Mouthparts white; coxae proximally pale yellow; coxae I and II distally with purple mottling, coxae III and IV with dark yellow-brown mottling laterally; genital operculum pale yellow; venter of opisthosoma mottled light purple with pale yellow stripes along segment boundaries.</p><p><italic>Chelicerae</italic>: Segment I 2.85–3.51, segment II 3.82–4.62. Segment I ventrally cream, dorsally orange-yellow, sparsely denticulate dorsally; segment II inflated, orange-yellow, densely dorsally and sparsely ventrally denticulate. Cheliceral fingers (<xref ref-type="fig" rid="F1">Fig. 1d</xref>) long, bowed, movable finger with setae close to median tooth.</p><p><italic>Pedipalps</italic>: Femur 1.53–2.13, patella 0.65–0.77, tibia 0.71–1.03, tarsus 1.80–2.47. Coxae unarmed. Femur to tarsus long, slender, unarmed, femur to tibia cream with paler distal ends to each segment, tarsus off-white with yellow-brown shading at distal end. Patella and tibia (<xref ref-type="fig" rid="F1">Fig. 1e</xref>) straight, patella without distal prolateral apophysis or hypersetose region. Plumose setae absent. Microtrichia on distal half of tarsus only. Claw with ventral tooth-comb.</p><p><italic>Legs</italic>: Leg I femur 2.99–3.80, patella 0.71–0.91, tibia 2.93–3.87; leg II not preserved; leg III 2.56–3.38, patella 0.77–0.93, tibia 2.70–3.45; leg IV femur 4.05–5.01, patella and tibia not preserved. All segments unarmed. Trochanters pale yellow, trochanters III and IV with dark yellow-brown mottling laterally. Femora to tarsi pale yellow, patellae and distal ends of femora and tibiae darkening to orange-yellow. Leg II not preserved; tibia IV with three pseudosegments.</p><p><italic>Penis</italic> (<xref ref-type="fig" rid="F1">Figs 1g–i</xref>): Glans noticeably short and deep, sides parabolic in ventral view. Bristle groups of medium length. Tendon short, not extending far behind bristle groups.</p><p><italic>Spiracle</italic> (<xref ref-type="fig" rid="F1">Fig. 1l</xref>): Curtain of distally anastomosing spines extending over entire spiracle; shortening to cluster of tubercles (possibly lace tubercles) at medial corner.</p><p><italic>Female</italic> (<xref ref-type="fig" rid="F1">Figs 1c, f, j–k</xref>): Coloration similar to that of male. Other features as for male except for following: Chelicerae not enlarged, unarmed, segment I without ventral spine. Pedipalp (<xref ref-type="fig" rid="F1">Fig. 1f</xref>) with microtrichia over entire patella, tibia and tarsus except glabrous dorsal line on patella and tibia. Ovipositor (<xref ref-type="fig" rid="F1">Figs 1j–k</xref>) with single pair of seminal receptacles.</p><fig id="F1" position="float" orientation="portrait"><label>Figure 1.</label><caption><p><italic><tp:taxon-name>Mangatangi parvum</tp:taxon-name></italic>. <bold>A</bold> Holotype, dorsal view <bold>B</bold> holotype, lateral view <bold>C</bold> female, dorsal view <bold>D</bold> holotype, cheliceral fingers, anterior view <bold>E</bold> holotype, patella and tibia of left pedipalp, dorsal view <bold>F</bold> female, patella and tibia of right pedipalp, dorsal view <bold>G</bold> penis, right lateral view <bold>H</bold> glans, ventral view <bold>I</bold> glans, left lateral view <bold>J</bold> ovipositor <bold>K</bold> close-up of seminal receptacles <bold>L</bold> left spiracle of female.</p></caption><graphic xmlns:xlink="http://www.w3.org/1999/xlink" xlink:href="ZooKeys-263-059-g001.jpg" position="float" orientation="portrait" xlink:type="simple"/></fig></tp:treatment-sec><tp:treatment-sec sec-type="Phylogeny"><title>Phylogeny.</title><p><italic><tp:taxon-name>Mangatangi parvum</tp:taxon-name></italic> is probably related to the clade formed by <italic><tp:taxon-name>Forsteropsalis</tp:taxon-name></italic> and <italic><tp:taxon-name>Pantopsalis</tp:taxon-name></italic>, with which it shares the presence of sharp papillae on the glans, and of setae close to the major tooth of the mobile finger of the chelicera (this last feature is also present in <italic><tp:taxon-name>Neopantopsalis</tp:taxon-name></italic>). The retention in <italic><tp:taxon-name>Mangatangi parvum</tp:taxon-name></italic> of a plesiomorphic tooth-comb on the pedipalpal tarsal claw, together with <italic><tp:taxon-name>Mangatangi parvum</tp:taxon-name></italic>’s distinctly short glans, could suggest a sister relationship between <italic><tp:taxon-name>Mangatangi parvum</tp:taxon-name></italic> and the <!--PageBreak--><italic><tp:taxon-name>Pantopsalis</tp:taxon-name></italic> + <italic><tp:taxon-name>Forsteropsalis</tp:taxon-name></italic> clade, but this should perhaps be treated with caution. <italic><tp:taxon-name>Pantopsalis rennelli</tp:taxon-name></italic> and <italic><tp:taxon-name>Pantopsalis cheliferoides</tp:taxon-name></italic> each retain reduced teeth arrays (a single tooth in the latter species) on the tarsal claw, and that of <italic><tp:taxon-name>Pantopsalis albipalpis</tp:taxon-name></italic> has a ventral rugose area that may correspond to the remains of the tooth-row. The loss of the tooth-row in <italic><tp:taxon-name>Pantopsalis</tp:taxon-name></italic> and <italic><tp:taxon-name>Forsteropsalis</tp:taxon-name></italic> has therefore happened at least partially in parallel. As regards the short glans of <italic><tp:taxon-name>Mangatangi parvum</tp:taxon-name></italic> compared to the long glans of <italic><tp:taxon-name>Pantopsalis</tp:taxon-name></italic> and <italic><tp:taxon-name>Forsteropsalis</tp:taxon-name></italic>, our understanding of enantiobunine phylogeny is not yet robustly resolved (<xref ref-type="bibr" rid="B20">Taylor 2011</xref>) and it is questionable which state is plesiomorphic for the clade.</p></tp:treatment-sec><ref-list><ref id="B20"><mixed-citation xmlns:xlink="http://www.w3.org/1999/xlink" xlink:type="simple"><person-group><name name-style="western"><surname>Taylor</surname><given-names>CK</given-names></name></person-group> (<year>2011</year>)<source> Revision of the genus <italic>Megalopsalis</italic> (Arachnida: Opiliones: Phalangioidea) in Australia and New Zealand and implications for phalangioid classification. Zootaxa 2773: 1–65.</source></mixed-citation></ref></ref-list></tp:taxon-treatment>
