# Supplementary material for: Further notes on New Zealand Enantiobuninae (Opiliones, Neopilionidae), with the description of a new genus and two new species
Source: Zookeys. 2013 Feb 4;(263):59–73. doi: 10.3897/zookeys.263.4158 (PMC3591764; doi:10.3897/zookeys.263.4158)
Supplement: XML Treatment for Forsteropsalis pureora [file zookeys.263.4158-treatment3.xml]

<!DOCTYPE tp:taxon-treatment
  PUBLIC "-//TaxonX//DTD Taxonomic Treatment Publishing DTD v0 20100105//EN" "tax-treatment-NSO.dtd">
<tp:taxon-treatment xmlns:tp="http://www.plazi.org/taxpub"><tp:treatment-meta><mixed-citation publication-type="journal"><person-group><name><surname>Taylor</surname><given-names>Christopher K.</given-names></name></person-group><article-title>Further notes on New Zealand Enantiobuninae (Opiliones, Neopilionidae), with the description of a new genus and two new species</article-title><source>Zookeys</source><day>4</day><month>2</month><year>2013</year><volume>2013</volume><issue>263</issue><fpage>59</fpage><lpage>73</lpage><pub-id pub-id-type="doi">10.3897/zookeys.263.4158</pub-id></mixed-citation></tp:treatment-meta><tp:nomenclature><tp:taxon-name>
                        <tp:taxon-name-part taxon-name-part-type="genus">Forsteropsalis</tp:taxon-name-part>
                        <tp:taxon-name-part taxon-name-part-type="species">pureora</tp:taxon-name-part>
                    <object-id xmlns:xlink="http://www.w3.org/1999/xlink" xlink:type="simple">urn:lsid:zoobank.org:act:F97E7775-669A-42CB-81ED-5578B8997191</object-id>
								<object-id xmlns:xlink="http://www.w3.org/1999/xlink" xlink:type="simple">http://species-id.net/wiki/Forsteropsalis_pureora</object-id>
								</tp:taxon-name><tp:taxon-status xmlns:xlink="http://www.w3.org/1999/xlink" xlink:type="simple">sp. n.</tp:taxon-status><xref ref-type="fig" rid="F2">Figure 2</xref></tp:nomenclature><tp:treatment-sec sec-type="Holotype"><title>Holotype.</title><p>♂. New Zealand, <bold>TO.</bold> Pureora, Waipapa Reserve, 570 m, 15 December 1983, J. Hutchinson, malaise trap in shrublands.</p></tp:treatment-sec><tp:treatment-sec sec-type="Etymology"><title>Etymology.</title><p>Named for the type locality.</p></tp:treatment-sec><tp:treatment-sec sec-type="Diagnosis"><title>Diagnosis.</title><p>The genus <italic><tp:taxon-name>Forsteropsalis</tp:taxon-name></italic> was established and revised by <xref ref-type="bibr" rid="B20">Taylor (2011)</xref>. In the key to <italic><tp:taxon-name>Forsteropsalis</tp:taxon-name></italic> provided therein, <italic><tp:taxon-name>Forsteropsalis pureora</tp:taxon-name></italic> can easily be taken as far as couplet 6: it differs from <italic><tp:taxon-name>Forsteropsalis grimmetti</tp:taxon-name></italic> in lacking the latter’s flattened and ventrally white opisthosoma, from <italic><tp:taxon-name>Forsteropsalis fabulosa</tp:taxon-name></italic> and <italic><tp:taxon-name>Forsteropsalis tumida</tp:taxon-name></italic> in not having the chelicerae greatly inflated and the cheliceral fingers widely bowed, and from <italic><tp:taxon-name>Forsteropsalis inconstans</tp:taxon-name></italic> and <italic><tp:taxon-name>Forsteropsalis nigra</tp:taxon-name></italic> in not having the posterior part of the propeltidium and the mesopeltidium heavily denticulate. The only species with which <italic><tp:taxon-name>Forsteropsalis pureora</tp:taxon-name></italic> is likely to be confused are <italic><tp:taxon-name>Forsteropsalis distincta</tp:taxon-name></italic>, <italic><tp:taxon-name>Forsteropsalis chiltoni</tp:taxon-name></italic>, <italic><tp:taxon-name>Forsteropsalis marplesi</tp:taxon-name></italic> and <italic><tp:taxon-name>Forsteropsalis wattsi</tp:taxon-name></italic>. <italic><tp:taxon-name>Forsteropsalis pureora</tp:taxon-name></italic> can be distinguished from <italic><tp:taxon-name>Forsteropsalis distincta</tp:taxon-name></italic> by the presence of denticles in the anterior propeltidial area, whereas <italic><tp:taxon-name>Forsteropsalis distincta</tp:taxon-name></italic> has the prosomal dorsum unarmed but for the anterior corners. From <italic><tp:taxon-name>Forsteropsalis chiltoni</tp:taxon-name></italic>, <italic><tp:taxon-name>Forsteropsalis marplesi</tp:taxon-name></italic> and <italic><tp:taxon-name>Forsteropsalis wattsi</tp:taxon-name></italic>, <italic><tp:taxon-name>Forsteropsalis pureora</tp:taxon-name></italic> can be distinguished by the absence of a distinct pedipalpal patellar apophysis. It can also be distinguished from <italic><tp:taxon-name>Forsteropsalis wattsi</tp:taxon-name></italic> by the absence in the latter of denticles on the femora. <italic><tp:taxon-name>Forsteropsalis chiltoni</tp:taxon-name></italic> and <italic><tp:taxon-name>Forsteropsalis marplesi</tp:taxon-name></italic> are larger species (both have the prosoma more than 2 mm in length) with more developed denticulation at the anterior corners of the prosoma, and without any medial stripe on the opisthosoma. The latter two species also differ from <italic><tp:taxon-name>Forsteropsalis pureora</tp:taxon-name></italic> in genital morphology: both have the glans in ventral view narrowing anterior to the lateral bristle groups (<xref ref-type="bibr" rid="B20">Taylor 2011</xref>, Figs 97, 118) while that of <italic><tp:taxon-name>Forsteropsalis pureora</tp:taxon-name></italic> is more constant in width.</p></tp:treatment-sec><tp:treatment-sec sec-type="Description"><title>Description.</title><p><italic>Male</italic>: Total body length 3.73, prosoma length 1.77, prosoma width 2.83. Dorsal prosomal plate honey-brown with large white patches covering much of median propeltidium on either side of ocularium and becoming diffuse behind ocularium, postocularial area yellow-grey; anterior propeltidium with sharp denticles, remainder of dorsum unarmed but with scattered black setae; ocularium <!--PageBreak-->white. Mesopeltidium forming raised ridge, medially pale yellow-grey, darkening to honey-brown laterally. Ozopores on raised lateral lobes, anterior ozopore lobe with distinct white patch, remainder of lateral shelves honey-brown with smaller white patches on posterior ozopore lobe and near posterior end of shelf. Metapeltidium and dorsum of opisthosoma light purple with median white stripe and transverse rows of white spots across segments. Mouthparts white; coxae mottled honey-brown proximally, darker brown distally; genital operculum honey-brown; venter of opisthosoma light purple.</p><p><italic>Chelicerae</italic>: Segment I 7.06, segment II 8.94. Segment I darker yellow-brown with white patches at distal end; segment II orange-brown; both segments evenly denticu<!--PageBreak-->late; segment II not inflated. Cheliceral fingers (<xref ref-type="fig" rid="F2">Fig. 2c</xref>) long, only slightly bowed, movable finger with numerous setae close to median tooth.</p><p><italic>Pedipalps</italic>: Femur 2.00, patella 0.98, tibia 1.21, tarsus 2.75. Coxa with numerous sturdy denticles on prolateral margin. Pedipalps long, slender, femur with dorsal and ventral rows of denticles; femur proximally honey-brown except cream-coloured heel; distal end of femur, patella and tibia white mottled with cream; tarsus cream-coloured. Patella and tibia (<xref ref-type="fig" rid="F2">Fig. 2d</xref>) straight, patella with concentration of strong setae at prolateral distal end but without distinct apophysis. Microtrichia on distal two-thirds of tarsus. Tarsal claw ventrally rugose.</p><p><italic>Legs</italic>: Leg I femur 7.03, patella 1.48, tibia 6.04; leg II femur 11.70, patella 1.74, tibia 11.64; leg III femur 7.00, patella 1.51, tibia 5.44; leg IV femur 8.32, patella 1.38, tibia 7.83. Femora with relatively few small denticles dorsally; other segments unarmed. Trochanters honey-brown with white distal retrolateral spot on each trochanter. Femora proximally dull medium yellow, distal ends of femora to tibiae honey-brown mottled with white spots; tibiae lighter orange-brown banded with dull yellow. Tibia I with two pseudosegments; tibia II with ten pseudosegments; tibia IV with three pseudosegments.</p><p><italic>Penis</italic> (<xref ref-type="fig" rid="F2">Figs 2e–f</xref>): Glans relatively long, sides parabolic in ventral view; triangular in lateral view. Bristle groups of medium length. Tendon long.</p><fig id="F2" position="float" orientation="portrait"><label>Figure 2.</label><caption><p><italic><tp:taxon-name>Forsteropsalis pureroa</tp:taxon-name></italic>, holotype. <bold>A</bold> Dorsal view <bold>B</bold> lateral view <bold>C</bold> cheliceral fingers, anterior view <bold>D</bold> patella and tibia of right pedipalp, dorsal view <bold>E</bold> glans, ventral view <bold>F</bold> glans, right lateral view.</p></caption><graphic xmlns:xlink="http://www.w3.org/1999/xlink" xlink:href="ZooKeys-263-059-g002.jpg" position="float" orientation="portrait" xlink:type="simple"/></fig></tp:treatment-sec><tp:treatment-sec sec-type="Comments"><title>Comments.</title><p>Another feature of <italic><tp:taxon-name>Forsteropsalis pureora</tp:taxon-name></italic> that may deserve further investigation is the unusually high number of pseudosegments in the leg tibiae. Not only does the holotype have a higher number of pseudosegments in tibia II than recorded for any other <italic><tp:taxon-name>Forsteropsalis</tp:taxon-name></italic> species, even the particularly large species <italic><tp:taxon-name>Forsteropsalis fabulosa</tp:taxon-name></italic> and <italic><tp:taxon-name>Forsteropsalis tumida</tp:taxon-name></italic>, it represents the first recorded instance in this genus of pseudosegmentation in tibia I. At our present level of knowledge, this cannot be considered a reliable distinguishing character for the species as tibial pseudosegment number has been found in other species to vary between individuals. However, pseudosegment number has been suggested to distinguish <italic><tp:taxon-name>Forsteropsalis chiltoni</tp:taxon-name></italic> and <italic><tp:taxon-name>Forsteropsalis marplesi</tp:taxon-name></italic> in which, so far as is known, males of each species have varying but non-overlapping ranges of pseudosegment number for tibia II (<xref ref-type="bibr" rid="B20">Taylor 2011</xref>). This may reflect differences in leg proportions between the two species: despite <italic><tp:taxon-name>Forsteropsalis chiltoni</tp:taxon-name></italic> having a generally larger body size than <italic><tp:taxon-name>Forsteropsalis marplesi</tp:taxon-name></italic> (average prosomal length 3.1 mm in two specimens of <italic><tp:taxon-name>Forsteropsalis chiltoni</tp:taxon-name></italic> vs 2.5 mm in four specimens of <italic><tp:taxon-name>Forsteropsalis marplesi</tp:taxon-name></italic>), <italic><tp:taxon-name>Forsteropsalis marplesi</tp:taxon-name></italic> specimens may have relatively longer legs (average length of tibia II 9.8 mm in <italic><tp:taxon-name>Forsteropsalis chiltoni</tp:taxon-name></italic> vs 11.8 mm in <italic><tp:taxon-name>Forsteropsalis marplesi</tp:taxon-name></italic>) (unpublished personal observations). Like examined specimens of <italic><tp:taxon-name>Forsteropsalis marplesi</tp:taxon-name></italic>, the holotype of <italic><tp:taxon-name>Forsteropsalis pureora</tp:taxon-name></italic> has relatively long legs compared to body size. However, the significance of these observations remains open to question. Previous morphometric studies of other <tp:taxon-name>Opiliones</tp:taxon-name> have found leg measurements to be useful in distinguishing taxa among <tp:taxon-name>Goniosomatinae</tp:taxon-name> (Laniatores; <xref ref-type="bibr" rid="B6">Gnaspini 1999</xref>) but not <italic><tp:taxon-name>Leiobunum</tp:taxon-name></italic> (<xref ref-type="bibr" rid="B11">McGhee 1977</xref>). A detailed morphometric study to establish the reliability and/or significance of such measurements in distinguishing taxa will require a much larger sample of specimens than currently available for most <italic><tp:taxon-name>Forsteropsalis</tp:taxon-name></italic> species.</p><!--PageBreak--></tp:treatment-sec><ref-list><ref id="B20"><mixed-citation xmlns:xlink="http://www.w3.org/1999/xlink" xlink:type="simple"><person-group><name name-style="western"><surname>Taylor</surname><given-names>CK</given-names></name></person-group> (<year>2011</year>)<source> Revision of the genus <italic>Megalopsalis</italic> (Arachnida: Opiliones: Phalangioidea) in Australia and New Zealand and implications for phalangioid classification. Zootaxa 2773: 1–65.</source></mixed-citation></ref><ref id="B6"><mixed-citation xmlns:xlink="http://www.w3.org/1999/xlink" xlink:type="simple"><person-group><name name-style="western"><surname>Gnaspini</surname><given-names>P</given-names></name></person-group> (<year>1999</year>)<article-title> The use of morphometric characteristics for the recognition of species among goniosomatine harvestmen (Arachnida, Opiliones, Gonyleptidae).</article-title><source>Journal of Arachnology </source><volume>27</volume>: <fpage>129</fpage>-<lpage>134</lpage>.</mixed-citation></ref><ref id="B11"><mixed-citation xmlns:xlink="http://www.w3.org/1999/xlink" xlink:type="simple"><person-group><name name-style="western"><surname>McGhee</surname><given-names>CR</given-names></name></person-group> (<year>1977</year>)<article-title> Observations on the use of measurements in the systematic study of <italic>Leiobunum</italic> (Arachnida: Phalangida).</article-title><source>Journal of Arachnology </source><volume>5</volume> (<issue>2</issue>): <fpage>169</fpage>-<lpage>178</lpage>.</mixed-citation></ref></ref-list></tp:taxon-treatment>
