# Supplementary material for: Further notes on New Zealand Enantiobuninae (Opiliones, Neopilionidae), with the description of a new genus and two new species
Source: Zookeys. 2013 Feb 4;(263):59–73. doi: 10.3897/zookeys.263.4158 (PMC3591764; doi:10.3897/zookeys.263.4158)
Supplement: XML Treatment for Pantopsalis listeri [file zookeys.263.4158-treatment4.xml]

<!DOCTYPE tp:taxon-treatment
  PUBLIC "-//TaxonX//DTD Taxonomic Treatment Publishing DTD v0 20100105//EN" "tax-treatment-NSO.dtd">
<tp:taxon-treatment xmlns:tp="http://www.plazi.org/taxpub"><tp:treatment-meta><mixed-citation publication-type="journal"><person-group><name><surname>Taylor</surname><given-names>Christopher K.</given-names></name></person-group><article-title>Further notes on New Zealand Enantiobuninae (Opiliones, Neopilionidae), with the description of a new genus and two new species</article-title><source>Zookeys</source><day>4</day><month>2</month><year>2013</year><volume>2013</volume><issue>263</issue><fpage>59</fpage><lpage>73</lpage><pub-id pub-id-type="doi">10.3897/zookeys.263.4158</pub-id></mixed-citation></tp:treatment-meta><tp:nomenclature><tp:taxon-name>
                        <tp:taxon-name-part taxon-name-part-type="genus">Pantopsalis</tp:taxon-name-part>
                        <tp:taxon-name-part taxon-name-part-type="species">listeri</tp:taxon-name-part>
                    <object-id xmlns:xlink="http://www.w3.org/1999/xlink" xlink:type="simple">http://species-id.net/wiki/Pantopsalis_listeri</object-id>
                    </tp:taxon-name><tp:taxon-authority>(White, 1849)</tp:taxon-authority><xref ref-type="fig" rid="F3">Figure 3</xref><tp:nomenclature-citation-list><tp:nomenclature-citation><tp:taxon-name>Phalangium listeri</tp:taxon-name><comment><xref ref-type="bibr" rid="B21">White 1849</xref>: 6 (reprinted 1850: 52).</comment></tp:nomenclature-citation><tp:nomenclature-citation><tp:taxon-name>Pantopsalis listeri</tp:taxon-name><comment> (<xref ref-type="bibr" rid="B21">White 1849</xref>): <xref ref-type="bibr" rid="B17">Simon 1879</xref>: 73, <xref ref-type="bibr" rid="B18">Taylor 2004</xref>: 61 (as <italic>nomen dubium</italic>; further citations provided by <xref ref-type="bibr" rid="B18">Taylor 2004</xref>).</comment></tp:nomenclature-citation><tp:nomenclature-citation><tp:taxon-name>Megalopsalis luna</tp:taxon-name><comment><xref ref-type="bibr" rid="B3">Forster 1944</xref>: 190, pl. 66 Figs 1–3 <bold>syn. n.</bold></comment></tp:nomenclature-citation><tp:nomenclature-citation><tp:taxon-name>Pantopsalis luna</tp:taxon-name><comment> (<xref ref-type="bibr" rid="B3">Forster 1944</xref>): <xref ref-type="bibr" rid="B18">Taylor 2004</xref>: 70–71, Fig. 9.</comment></tp:nomenclature-citation></tp:nomenclature-citation-list></tp:nomenclature><tp:treatment-sec sec-type="Neotype"><title>Neotype. </title><p>1 ♂, ‘Ile du Milieu, Filhol, 1875-75’ (MNHP no. 134).</p></tp:treatment-sec><tp:treatment-sec sec-type="Other specimens examined"><title>Other specimens examined.</title><p>1 ♂, same data as neotype; 3 ♂, New Zealand, <bold>WD.</bold> Waiho Gorge, Sth Westland, 21 July 1927 (MONZ); photographs of live males provided by Simon Pollard (Canterbury Museum, Christchurch).</p></tp:treatment-sec><tp:treatment-sec sec-type="Description"><title>Description.</title><p>As described by <xref ref-type="bibr" rid="B17">Simon (1879)</xref>, with the following additions: Dorsum of opisthosoma with pale silvery, narrow, transverse stripes on posterior margins of segments (<xref ref-type="fig" rid="F3">Fig. 3b</xref>). Segment II of chelicera inflated in neotype, slender in remaining specimens. Glans of penis without dorsal keel (<xref ref-type="bibr" rid="B18">Taylor 2004</xref>: Fig. 9).</p><fig id="F3" position="float" orientation="portrait"><label>Figure 3.</label><caption><p><italic><tp:taxon-name>Pantopsalis listeri</tp:taxon-name></italic>. <bold>A</bold> Neotype, lateral view <bold>B</bold> live specimen, photographed by Simon Pollard.</p></caption><graphic xmlns:xlink="http://www.w3.org/1999/xlink" xlink:href="ZooKeys-263-059-g003.jpg" position="float" orientation="portrait" xlink:type="simple"/></fig></tp:treatment-sec><tp:treatment-sec sec-type="Comments"><title>Comments.</title><p>The original type specimen(s) of <italic><tp:taxon-name>Phalangium listeri</tp:taxon-name></italic> are lost; they have not been located in the collection of the Museum of Natural History, London (J. Beccaloni, pers. com.) or of the Muséum national d’Histoire naturelle, Paris (M. Judson, pers. com.) It was therefore treated as a <italic>nomen dubium</italic> by <xref ref-type="bibr" rid="B18">Taylor (2004)</xref>. A redescription of <italic><tp:taxon-name>Pantopsalis listeri</tp:taxon-name></italic> was provided by <xref ref-type="bibr" rid="B17">Simon (1879)</xref>, who made it the type species of his new genus <italic><tp:taxon-name>Pantopsalis</tp:taxon-name></italic>.</p><p>Since the publication of <xref ref-type="bibr" rid="B18">Taylor (2004)</xref>, I have had the opportunity to examine two of the specimens used by <xref ref-type="bibr" rid="B17">Simon (1879)</xref> in his redescription of this species. Their state of preservation is not ideal (they appear to have been subject to desiccation at some point in the past) and the genitalia have become distorted. Nevertheless, I was able to confirm the absence of a dorsal keel on the glans, demonstrating that <italic><tp:taxon-name>Pantopsalis listeri</tp:taxon-name></italic> could not be conspecific with <italic><tp:taxon-name>Pantopsalis albipalpis</tp:taxon-name></italic>, <italic><tp:taxon-name>Pantopsalis coronata</tp:taxon-name></italic> or <italic><tp:taxon-name>Pantopsalis phocator</tp:taxon-name></italic> among other South Island <italic><tp:taxon-name>Pantopsalis</tp:taxon-name></italic> species. External characters (described by <xref ref-type="bibr" rid="B17">Simon 1879</xref>), such as the unarmed ocularium with denticles restricted to the anterior propeltidium on the dorsal prosomal plate, are also consistent with male specimens referred to <italic><tp:taxon-name>Pantopsalis luna</tp:taxon-name></italic> (<xref ref-type="bibr" rid="B3">Forster 1944</xref>) by <xref ref-type="bibr" rid="B18">Taylor (2004)</xref> (pers. obs.), and it is my judgement that that species is a junior synonym of <italic><tp:taxon-name>Pantopsalis listeri</tp:taxon-name></italic> sensu <xref ref-type="bibr" rid="B17">Simon (1879)</xref>. The opisthosoma has collapsed in both MNHP specimens, so Simon’s (1879) failure to note the transverse striping present in this species may be an artefact of preservation and does not oppose the synonymy.</p><p>White’s (1849) original description of <italic><tp:taxon-name>Pantopsalis listeri</tp:taxon-name></italic> does not provide a more detailed type locality than ‘New Zealand’, but <xref ref-type="bibr" rid="B9">Judson (1997)</xref> suggested the Bay of Islands, North Island, as the likely type locality for <italic><tp:taxon-name>Chelifer pallipes</tp:taxon-name></italic> <xref ref-type="bibr" rid="B21">White 1849</xref> (now <italic><tp:taxon-name>Philomaoria pallipes</tp:taxon-name></italic>), described in the same paper. If this was also the case for <italic><tp:taxon-name>Pantopsalis listeri</tp:taxon-name></italic>, then Simon’s (1879) specimens would be unlikely to represent the same species as White’s <!--PageBreak-->original type(s). <xref ref-type="bibr" rid="B17">Simon (1879)</xref> did not explicitly indicate how he identified his specimens as <italic><tp:taxon-name>Pantopsalis listeri</tp:taxon-name></italic>; as no other New Zealand enantiobunine had yet been described, Simon was probably simply unaware that more than one phalangioid species with enlarged chelicerae existed there. Nevertheless, one of the MNHP specimens (<xref ref-type="fig" rid="F3">Fig. 3a</xref>) is here designated as neotype of <italic><tp:taxon-name>Phalangium listeri</tp:taxon-name></italic>. White’s original description was exceedingly rudimentary, giving basic characters of the chelicerae only, and inadequate for determining which of the genera <italic><tp:taxon-name>Pantopsalis</tp:taxon-name></italic>, <italic><tp:taxon-name>Forsteropsalis</tp:taxon-name></italic> or <italic><tp:taxon-name>Mangatangi</tp:taxon-name></italic> was being examined. Simon’s more detailed redescription was at least implicitly used as the basis for identification of <italic><tp:taxon-name>Pantopsalis</tp:taxon-name></italic> by all subsequent authors (<xref ref-type="bibr" rid="B13">Pocock 1903a</xref>, b, <xref ref-type="bibr" rid="B7">Hogg 1910</xref>, 1920, <xref ref-type="bibr" rid="B15">Roewer 1923</xref>, <xref ref-type="bibr" rid="B18">Taylor 2004</xref>). Nomenclatural stability is best served by fixing <italic><tp:taxon-name>Pantopsalis listeri</tp:taxon-name></italic>’s identity as the species examined by Simon.</p></tp:treatment-sec><ref-list><ref id="B21"><mixed-citation xmlns:xlink="http://www.w3.org/1999/xlink" xlink:type="simple"><person-group><name name-style="western"><surname>White</surname><given-names>A</given-names></name></person-group> (<year>1849</year>)<source> Descriptions of apparently new species of Aptera from New Zealand. Proceedings of the Zoological Society of London 17: 3–6 (reprinted 1850, Annals and Magazine of Natural History, series 2, 5: 50–53).</source></mixed-citation></ref><ref id="B17"><mixed-citation xmlns:xlink="http://www.w3.org/1999/xlink" xlink:type="simple"><person-group><name name-style="western"><surname>Simon</surname><given-names>E</given-names></name></person-group> (<year>1879</year>)<source> Descriptions d’Opiliones nouveaux. Annales de la Société Entomologique de Belgique 22 (Comptes-Rendus): lxx–lxxv.</source></mixed-citation></ref><ref id="B18"><mixed-citation xmlns:xlink="http://www.w3.org/1999/xlink" xlink:type="simple"><person-group><name name-style="western"><surname>Taylor</surname><given-names>CK</given-names></name></person-group> (<year>2004</year>)<article-title> New Zealand harvestmen of the subfamily Megalopsalidinae (Opiliones: Monoscutidae)—the genus <italic>Pantopsalis</italic>.</article-title><source>Tuhinga </source><volume>15</volume>: <fpage>53</fpage>-<lpage>76</lpage>.</mixed-citation></ref><ref id="B3"><mixed-citation xmlns:xlink="http://www.w3.org/1999/xlink" xlink:type="simple"><person-group><name name-style="western"><surname>Forster</surname><given-names>RR</given-names></name></person-group> (<year>1944</year>)<article-title> The genus <italic>Megalopsalis</italic> Roewer in New Zealand with keys to the New Zealand genera of Opiliones.</article-title><source>Records of the Dominion Museum </source><volume>1</volume> (<issue>1</issue>): <fpage>183</fpage>-<lpage>192</lpage>.</mixed-citation></ref><ref id="B9"><mixed-citation xmlns:xlink="http://www.w3.org/1999/xlink" xlink:type="simple"><person-group><name name-style="western"><surname>Judson</surname><given-names>MLI</given-names></name></person-group> (<year>1997</year>)<article-title> Catalogue of the pseudoscorpion types (Arachnida: Chelonethi) in the Natural History Museum, London.</article-title><source>Occasional Papers on Systematic Entomology </source><volume>11</volume>: <fpage>1</fpage>-<lpage>54</lpage>.</mixed-citation></ref><ref id="B13"><mixed-citation xmlns:xlink="http://www.w3.org/1999/xlink" xlink:type="simple"><person-group><name name-style="western"><surname>Pocock</surname><given-names>RI</given-names></name></person-group> (<year>1903a</year>)<article-title> On some new harvest-spiders of the order Opiliones from the southern continents.</article-title><source>Proceedings of the Zoological Society of London </source><volume>1902</volume> (<issue>2</issue>): <fpage>392</fpage>-<lpage>413</lpage>.</mixed-citation></ref><ref id="B7"><mixed-citation xmlns:xlink="http://www.w3.org/1999/xlink" xlink:type="simple"><person-group><name name-style="western"><surname>Hogg</surname><given-names>HR</given-names></name></person-group> (<year>1910</year>)<article-title> Some New Zealand and Tasmanian Arachnidae.</article-title><source>Transactions and Proceedings of the New Zealand Institute, new series </source><volume>42</volume>: <fpage>273</fpage>-<lpage>283</lpage>.</mixed-citation></ref><ref id="B15"><mixed-citation xmlns:xlink="http://www.w3.org/1999/xlink" xlink:type="simple"><person-group><name name-style="western"><surname>Roewer</surname><given-names>CF</given-names></name></person-group> (<year>1923</year>)<source> Die Weberknechte der Erde: Systematisches Bearbeitung der bisher bekannten Opiliones. Gustav Fischer, Jena, v + 1116 pp.</source></mixed-citation></ref></ref-list></tp:taxon-treatment>
