# Supplementary material for: Further notes on New Zealand Enantiobuninae (Opiliones, Neopilionidae), with the description of a new genus and two new species
Source: Zookeys. 2013 Feb 4;(263):59–73. doi: 10.3897/zookeys.263.4158 (PMC3591764; doi:10.3897/zookeys.263.4158)
Supplement: XML Treatment for Pantopsalis cheliferoides [file zookeys.263.4158-treatment5.xml]

<!DOCTYPE tp:taxon-treatment
  PUBLIC "-//TaxonX//DTD Taxonomic Treatment Publishing DTD v0 20100105//EN" "tax-treatment-NSO.dtd">
<tp:taxon-treatment xmlns:tp="http://www.plazi.org/taxpub"><tp:treatment-meta><mixed-citation publication-type="journal"><person-group><name><surname>Taylor</surname><given-names>Christopher K.</given-names></name></person-group><article-title>Further notes on New Zealand Enantiobuninae (Opiliones, Neopilionidae), with the description of a new genus and two new species</article-title><source>Zookeys</source><day>4</day><month>2</month><year>2013</year><volume>2013</volume><issue>263</issue><fpage>59</fpage><lpage>73</lpage><pub-id pub-id-type="doi">10.3897/zookeys.263.4158</pub-id></mixed-citation></tp:treatment-meta><tp:nomenclature><tp:taxon-name>
                        <tp:taxon-name-part taxon-name-part-type="genus">Pantopsalis</tp:taxon-name-part>
                        <tp:taxon-name-part taxon-name-part-type="species">cheliferoides</tp:taxon-name-part>
                    <object-id xmlns:xlink="http://www.w3.org/1999/xlink" xlink:type="simple">http://species-id.net/wiki/Pantopsalis_cheliferoides</object-id>
                    </tp:taxon-name><tp:taxon-authority>(Colenso, 1882)</tp:taxon-authority><xref ref-type="fig" rid="F4">Figure 4</xref><tp:nomenclature-citation-list><tp:nomenclature-citation><tp:taxon-name>Phalangium (Phrynus) cheliferoides</tp:taxon-name><comment><xref ref-type="bibr" rid="B1">Colenso 1882</xref>: 166.</comment></tp:nomenclature-citation><tp:nomenclature-citation><tp:taxon-name>Pantopsalis cheliferoides</tp:taxon-name><comment> (<xref ref-type="bibr" rid="B1">Colenso 1882</xref>): Vink <italic>in</italic><xref ref-type="bibr" rid="B12">Nicholls et al. 2000</xref>: 46, <xref ref-type="bibr" rid="B18">Taylor 2004</xref>: 65 (as <italic>nomen dubium</italic>).</comment></tp:nomenclature-citation></tp:nomenclature-citation-list></tp:nomenclature><tp:treatment-sec sec-type="Specimens examined"><title>Specimens examined.</title><p>1 ♂, New Zealand, <bold>GB.</bold> Lake Waikaremoana, 19 November 1975, G. W. Ransay, beating; 1 ♂, New Zealand, <bold>GB.</bold> Te Urewera National Park, Lake Waikaremoana, Kaitawa, <named-content xmlns:xlink="http://www.w3.org/1999/xlink" content-type="dwc:verbatimCoordinates" xlink:type="simple">38°46'S, 177°83'E</named-content>, 18 November 2004, D. King, on outside of house.</p><!--PageBreak--></tp:treatment-sec><tp:treatment-sec sec-type="Description"><title>Description:</title><p><italic>Male</italic>: Total body length 3.55–4.03 (former measurement refers to 2004 specimen), prosoma length 1.62–2.06, prosoma width 2.55–3.70. Dorsal prosomal plate medium brown, with some yellowish patches laterally; anterior propeltidium and ocularium heavily denticulate, remainder of prosoma unarmed. Dorsum of opisthosoma dark purplish brown with few white spots medially in one specimen, longitudinal purple medial stripe in other; larger white spots in present in central part of opisthosomal dorsum, comparable to lateral ‘arms’ of median stripe in females of other <italic><tp:taxon-name>Pantopsalis</tp:taxon-name></italic> species. Coxae medium brown mottled with honey brown; venter of opisthosoma medium purplish brown mottled with lighter purple.</p><p><!--PageBreak--><italic>Chelicerae</italic>: Segment I 4.73–6.23, segment II 6.36–8.47. Segment I medium brown with cream patches at distal end; segment II orange-brown; both segments heavily denticulate. Segment II inflated in larger specimen, slender in smaller. Cheliceral fingers (<xref ref-type="fig" rid="F4">Fig. 4c</xref>) short, mobile finger crescent-shaped.</p><p><italic>Pedipalps</italic>: Femur 1.81–2.32, patella 0.97–1.15, tibia 1.01–1.18, tarsus 2.10–3.02. Femur light purple at base, remainder of pedipalp shining white. Patella and tibia (<xref ref-type="fig" rid="F4">Fig. 4d</xref>) prolaterally hypersetose, patella bulging prodistally but without distinct apophysis. Microtrichia on distalmost end of tarsus only. Tarsal claw with single ventral tooth.</p><p><italic>Legs</italic>: Leg I femur 7.91–8.56, patella 1.36–1.58, tibia 6.03–6.14; leg II femur 13.25–13.69, patella 1.82–1.80, tibia 11.18–11.47; leg III femur 6.91–7.38, patella 1.32–1.45, tibia 5.22–5.48; leg IV femur 9.88–10.81, patella 1.57–1.59, tibia7.53–7.38. Femora evenly but irregularly denticulate, except distal third of femur II unarmed; remaining segments unarmed. Legs medium brown mottled with yellowish, tibiae and tarsi tinged with purple, tibiae spotted with white; tarsi with white band at base of telotarsi. Tibia II with five pseudosegments; tibia IV undivided in larger specimen, with two pseudosegments in smaller.</p><p><italic>Penis</italic> (<xref ref-type="fig" rid="F4">Fig. 4e–f</xref>): Glans medium length, sides parabolic in ventral view; subtriangular in lateral view but not markedly flattened, slight dorsomedial bulge but keel essentially absent. Bristle groups short. Tendon long.</p><fig id="F4" position="float" orientation="portrait"><label>Figure 4.</label><caption><p><italic><tp:taxon-name>Pantopsalis cheliferoides</tp:taxon-name></italic>, specimen collected in 1975. <bold>A</bold> Dorsal view <bold>B</bold> lateral view <bold>C</bold> fingers of left chelicera, anterior view <bold>D</bold> patella and tibia of right pedipalp, dorsal view <bold>E</bold> glans, ventral view <bold>F</bold> glans, left lateral view.</p></caption><graphic xmlns:xlink="http://www.w3.org/1999/xlink" xlink:href="ZooKeys-263-059-g004.jpg" position="float" orientation="portrait" xlink:type="simple"/></fig></tp:treatment-sec><tp:treatment-sec sec-type="Comments"><title>Comments.</title><p>There is some variation in coloration between the two specimens available, most notably the presence of a medial stripe on the opisthosoma of one but not the other, with the former specimen also being overall lighter in coloration than the latter. It is possible that this difference may reflect differences in maturity between the two specimens, similar to what has been recorded for other <tp:taxon-name>Opiliones</tp:taxon-name> species (<xref ref-type="bibr" rid="B16">Shultz 2008</xref>). Such long-term darkening after moulting may also explain the anomalously pale specimens of <italic><tp:taxon-name>Pantopsalis albipalpis</tp:taxon-name></italic> recorded by <xref ref-type="bibr" rid="B18">Taylor (2004)</xref>.</p><p>Long regarded as something of a mystery after its initial description by <xref ref-type="bibr" rid="B1">Colenso (1882)</xref>, <italic><tp:taxon-name>Pantopsalis cheliferoides</tp:taxon-name></italic> was referred to only in footnotes by <xref ref-type="bibr" rid="B3">Forster (1944)</xref> and <xref ref-type="bibr" rid="B10">Marples (1944)</xref>, and treated as a <italic>nomen dubium</italic> by <xref ref-type="bibr" rid="B18">Taylor (2004)</xref> due to the poor condition of the type specimen. This was unfortunate as, with the recognition of <italic>‘Pantopsalis’ wattsi</italic> <xref ref-type="bibr" rid="B8">Hogg 1920</xref> as a species of <italic><tp:taxon-name>Forsteropsalis</tp:taxon-name></italic> (<xref ref-type="bibr" rid="B20">Taylor 2011</xref>), <italic><tp:taxon-name>Pantopsalis cheliferoides</tp:taxon-name></italic> was the only species of <italic><tp:taxon-name>Pantopsalis</tp:taxon-name></italic> described from the North Island. The two specimens examined here, though collected some distance from the type locality, are consistent with Colenso’s (1882) original description and discernable features of the type specimen (<xref ref-type="bibr" rid="B18">Taylor 2004</xref>) and, in the absence of evidence to the contrary, can be identified as <italic><tp:taxon-name>Pantopsalis cheliferoides</tp:taxon-name></italic>. This species can, therefore, be confirmed as distinct from other identifiable species of <italic><tp:taxon-name>Pantopsalis</tp:taxon-name></italic>.</p><p>The absence of a distinct dorsal keel on the glans of the penis clearly distinguishes <italic><tp:taxon-name>Pantopsalis cheliferoides</tp:taxon-name></italic> from all other <italic><tp:taxon-name>Pantopsalis</tp:taxon-name></italic> species except <italic><tp:taxon-name>Pantopsalis luna</tp:taxon-name></italic> and possibly <italic><tp:taxon-name>Pantopsalis pococki</tp:taxon-name></italic> (for which the genital morphology remains unknown). <italic><tp:taxon-name>Pantopsalis pococki</tp:taxon-name></italic> has a very distinct colour pattern, with transverse light coloured stripes on the dorsum of the opisthosoma (<xref ref-type="bibr" rid="B18">Taylor 2004</xref>). <italic><tp:taxon-name>Pantopsalis luna</tp:taxon-name></italic> lacks a ventral tooth on the pedipalpal tarsal claw, has the ocularium unarmed with denticulation on the prosoma restricted <!--PageBreak-->to the anterior propeltidial region, and has narrow transverse stripes on the dorsum of the opisthosoma (personal observations, male specimens from Waiho Gorge, South Island, cited by <xref ref-type="bibr" rid="B18">Taylor 2004</xref>).</p><p>The presence of dimorphic males as described for other <italic><tp:taxon-name>Pantopsalis</tp:taxon-name></italic> species by <xref ref-type="bibr" rid="B18">Taylor (2004)</xref> in both <italic><tp:taxon-name>Pantopsalis listeri</tp:taxon-name></italic> and <italic><tp:taxon-name>Pantopsalis cheliferoides</tp:taxon-name></italic> is of note. Previous species in which this phenomenon has been observed (<italic><tp:taxon-name>Pantopsalis albipalpis</tp:taxon-name></italic>, <italic><tp:taxon-name>Pantopsalis coronata</tp:taxon-name></italic>, <italic><tp:taxon-name>Pantopsalis johnsi</tp:taxon-name></italic> and <italic><tp:taxon-name>Pantopsalis phocator</tp:taxon-name></italic>) all belong to the well-marked species group whose members possess a strong dorsal keel on the glans (<xref ref-type="bibr" rid="B18">Taylor 2004</xref>) and it was previously unknown whether such male dimorphism occurred outside this species group. Its presence in the two species treated herein indicates that it does, and it may indeed be a synapomorphy for <italic><tp:taxon-name>Pantopsalis</tp:taxon-name></italic> as a whole.</p><sec sec-type="Key to males of Pantopsalis"><title>Key to males of <italic><tp:taxon-name>Pantopsalis</tp:taxon-name></italic></title><p>The last author to provide a key to species of <italic><tp:taxon-name>Pantopsalis</tp:taxon-name></italic> was <xref ref-type="bibr" rid="B15">Roewer (1923)</xref>. Since then, a number of species have been described, several of the species referred to by Roewer have been synonymised, and characters of the chelicerae referred to by Roewer have been shown to vary within species (<xref ref-type="bibr" rid="B18">Taylor 2004</xref>). Therefore, the opportunity is taken to provide an updated key to <italic><tp:taxon-name>Pantopsalis</tp:taxon-name></italic> males. <italic><tp:taxon-name>Pantopsalis halli</tp:taxon-name></italic> <xref ref-type="bibr" rid="B8">Hogg 1920</xref> is omitted from the following key, as it is currently based only on a female specimen and not identifiable (<xref ref-type="bibr" rid="B18">Taylor 2004</xref>). <italic><tp:taxon-name>Pantopsalis albipalpis</tp:taxon-name></italic> and <italic><tp:taxon-name>Pantopsalis johnsi</tp:taxon-name></italic> are not currently distinguishable, but <xref ref-type="bibr" rid="B18">Taylor (2004)</xref> refrained from synonymising them on the basis of their widely disjunct distributions. Their relationship requires further investigation.</p><table-wrap content-type="key" position="anchor" orientation="portrait"><table><tbody><tr><td rowspan="1" colspan="1">1</td><td rowspan="1" colspan="1">Lateral parts of opisthosoma with extensive light-coloured markings, either broadly light-coloured or with broad transverse stripes, contrasting with darker median; light coloured transverse stripe often covering most of metapeltidium and/or first opisthosomal segment</td><td rowspan="1" colspan="1">2</td></tr><tr><td rowspan="1" colspan="1">–</td><td rowspan="1" colspan="1">Lateral parts of opisthosoma largely dark (longitudinal median stripe may be present; transverse stripes, if present, narrow and not covering most of lateral part of opisthosoma), no light transverse stripe over metapeltidium and first opisthosomal segment</td><td rowspan="1" colspan="1">4</td></tr><tr><td rowspan="1" colspan="1">2</td><td rowspan="1" colspan="1">Light-coloured lateral patches extending mediad as transverse stripes; articular membranes not brightly coloured</td><td rowspan="1" colspan="1">3</td></tr><tr><td rowspan="1" colspan="1">–</td><td rowspan="1" colspan="1">Light-coloured patches restricted to lateral part of opisthosoma, not extending mediad as transverse stripes; articular membranes brightly coloured (white in alcohol)</td><td rowspan="1" colspan="1"><italic><tp:taxon-name>Pantopsalis phocator</tp:taxon-name></italic> <xref ref-type="bibr" rid="B18">Taylor 2004</xref></td></tr><tr><td rowspan="1" colspan="1">3</td><td rowspan="1" colspan="1">Dorsal prosomal plate with numerous well-developed denticles in both anterior and medial propeltidial areas</td><td rowspan="1" colspan="1"><italic><tp:taxon-name>Pantopsalis pococki</tp:taxon-name></italic> <xref ref-type="bibr" rid="B8">Hogg 1920</xref></td></tr><tr><td rowspan="1" colspan="1">–</td><td rowspan="1" colspan="1">Dorsal prosomal plate with few denticles, and those low and rounded</td><td rowspan="1" colspan="1"><italic><tp:taxon-name>Pantopsalis coronata</tp:taxon-name></italic> <xref ref-type="bibr" rid="B14">Pocock 1903b</xref></td></tr><tr><td rowspan="1" colspan="1">4</td><td rowspan="1" colspan="1">Dorsal prosomal plate with denticles in anterior propeltidial area at least</td><td rowspan="1" colspan="1">5</td></tr><tr><td rowspan="1" colspan="1"><!--PageBreak-->–</td><td rowspan="1" colspan="1">Dorsal prosomal plate completely unarmed</td><td rowspan="1" colspan="1">7</td></tr><tr><td rowspan="1" colspan="1">5</td><td rowspan="1" colspan="1">Glans of penis with well-developed dorsal keel</td><td rowspan="1" colspan="1"><italic><tp:taxon-name>Pantopsalis albipalpis</tp:taxon-name></italic> <xref ref-type="bibr" rid="B13">Pocock 1903a</xref> (Otago) or <italic><tp:taxon-name>Pantopsalis johnsi</tp:taxon-name></italic> <xref ref-type="bibr" rid="B5">Forster 1964</xref> (Auckland Islands)</td></tr><tr><td rowspan="1" colspan="1">–</td><td rowspan="1" colspan="1">Glans of penis without distinct dorsal keel</td><td rowspan="1" colspan="1">6</td></tr><tr><td rowspan="1" colspan="1">6</td><td rowspan="1" colspan="1">Ocularium unarmed; opisthosoma with narrow light-coloured transverse stripes</td><td rowspan="1" colspan="1"><italic><tp:taxon-name>Pantopsalis listeri</tp:taxon-name></italic> (<xref ref-type="bibr" rid="B21">White 1849</xref>)</td></tr><tr><td rowspan="1" colspan="1">–</td><td rowspan="1" colspan="1">Ocularium denticulate; opisthosoma without transverse stripes</td><td rowspan="1" colspan="1"><italic><tp:taxon-name>Pantopsalis cheliferoides</tp:taxon-name></italic> (<xref ref-type="bibr" rid="B1">Colenso 1882</xref>)</td></tr><tr><td rowspan="1" colspan="1">7</td><td rowspan="1" colspan="1">Length of pedipalp femur less than half width of prosoma; femora of legs with few denticles</td><td rowspan="1" colspan="1"><italic><tp:taxon-name>Pantopsalis rennelli</tp:taxon-name></italic> <xref ref-type="bibr" rid="B5">Forster 1964</xref></td></tr><tr><td rowspan="1" colspan="1">–</td><td rowspan="1" colspan="1">Length of pedipalp femur more than half width of prosoma; femora of legs entirely smooth</td><td rowspan="1" colspan="1"><italic><tp:taxon-name>Pantopsalis snaresensis</tp:taxon-name></italic> <xref ref-type="bibr" rid="B5">Forster 1964</xref></td></tr></tbody></table></table-wrap></sec></tp:treatment-sec><ref-list><ref id="B1"><mixed-citation xmlns:xlink="http://www.w3.org/1999/xlink" xlink:type="simple"><person-group><name name-style="western"><surname>Colenso</surname><given-names>W</given-names></name></person-group> (<year>1882</year>)<article-title> On some newly-discovered New Zealand arachnids.</article-title><source>Transactions and Proceedings of the New Zealand Institute </source><volume>15</volume>: <fpage>165</fpage>-<lpage>73</lpage>.</mixed-citation></ref><ref id="B12"><mixed-citation xmlns:xlink="http://www.w3.org/1999/xlink" xlink:type="simple"><person-group><name name-style="western"><surname>Nicholls</surname><given-names>DC</given-names></name><name name-style="western"><surname>Sirvid</surname><given-names>PJ</given-names></name><name name-style="western"><surname>Pollard</surname><given-names>SD</given-names></name><name name-style="western"><surname>Walker</surname><given-names>M</given-names></name></person-group> (<year>2000</year>)<article-title> A list of arachnid primary types held in Canterbury Museum.</article-title><source>Records of the Canterbury Museum </source><volume>14</volume>: <fpage>37</fpage>-<lpage>48</lpage>.</mixed-citation></ref><ref id="B18"><mixed-citation xmlns:xlink="http://www.w3.org/1999/xlink" xlink:type="simple"><person-group><name name-style="western"><surname>Taylor</surname><given-names>CK</given-names></name></person-group> (<year>2004</year>)<article-title> New Zealand harvestmen of the subfamily Megalopsalidinae (Opiliones: Monoscutidae)—the genus <italic>Pantopsalis</italic>.</article-title><source>Tuhinga </source><volume>15</volume>: <fpage>53</fpage>-<lpage>76</lpage>.</mixed-citation></ref><ref id="B16"><mixed-citation xmlns:xlink="http://www.w3.org/1999/xlink" xlink:type="simple"><person-group><name name-style="western"><surname>Shultz</surname><given-names>JW</given-names></name></person-group> (<year>2008</year>)<article-title> <italic>Leiobunum nigripes</italic> is a junior synonym of <italic>Leiobunum verrucosum</italic> (Opiliones, Sclerosomatidae).</article-title><source>Journal of Arachnology </source><volume>36</volume>: <fpage>184</fpage>-<lpage>186</lpage>. doi: <ext-link ext-link-type="uri" xlink:href="http://dx.doi.org/10.1636/H07-48SC.1" xlink:type="simple">10.1636/H07-48SC.1</ext-link></mixed-citation></ref><ref id="B3"><mixed-citation xmlns:xlink="http://www.w3.org/1999/xlink" xlink:type="simple"><person-group><name name-style="western"><surname>Forster</surname><given-names>RR</given-names></name></person-group> (<year>1944</year>)<article-title> The genus <italic>Megalopsalis</italic> Roewer in New Zealand with keys to the New Zealand genera of Opiliones.</article-title><source>Records of the Dominion Museum </source><volume>1</volume> (<issue>1</issue>): <fpage>183</fpage>-<lpage>192</lpage>.</mixed-citation></ref><ref id="B10"><mixed-citation xmlns:xlink="http://www.w3.org/1999/xlink" xlink:type="simple"><person-group><name name-style="western"><surname>Marples</surname><given-names>BJ</given-names></name></person-group> (<year>1944</year>)<article-title> A new species of harvestman of the genus <italic>Megalopsalis</italic>.</article-title><source>Transactions of the Royal Society of New Zealand </source><volume>73</volume>: <fpage>313</fpage>-<lpage>14</lpage>.</mixed-citation></ref><ref id="B8"><mixed-citation xmlns:xlink="http://www.w3.org/1999/xlink" xlink:type="simple"><person-group><name name-style="western"><surname>Hogg</surname><given-names>HR</given-names></name></person-group> (<year>1920</year>)<source> Some Australian Opiliones. Proceedings of the Zoological Society of London 1920 (1): 31–48, pls 1–3.</source></mixed-citation></ref><ref id="B20"><mixed-citation xmlns:xlink="http://www.w3.org/1999/xlink" xlink:type="simple"><person-group><name name-style="western"><surname>Taylor</surname><given-names>CK</given-names></name></person-group> (<year>2011</year>)<source> Revision of the genus <italic>Megalopsalis</italic> (Arachnida: Opiliones: Phalangioidea) in Australia and New Zealand and implications for phalangioid classification. Zootaxa 2773: 1–65.</source></mixed-citation></ref><ref id="B15"><mixed-citation xmlns:xlink="http://www.w3.org/1999/xlink" xlink:type="simple"><person-group><name name-style="western"><surname>Roewer</surname><given-names>CF</given-names></name></person-group> (<year>1923</year>)<source> Die Weberknechte der Erde: Systematisches Bearbeitung der bisher bekannten Opiliones. Gustav Fischer, Jena, v + 1116 pp.</source></mixed-citation></ref><ref id="B14"><mixed-citation xmlns:xlink="http://www.w3.org/1999/xlink" xlink:type="simple"><person-group><name name-style="western"><surname>Pocock</surname><given-names>RI</given-names></name></person-group> (<year>1903b</year>)<source> Fifteen new species and two new genera of tropical and southern Opiliones. Annals and Magazine of Natural History, series 7, 11 (65): 433–450, pls 11–12.</source></mixed-citation></ref><ref id="B13"><mixed-citation xmlns:xlink="http://www.w3.org/1999/xlink" xlink:type="simple"><person-group><name name-style="western"><surname>Pocock</surname><given-names>RI</given-names></name></person-group> (<year>1903a</year>)<article-title> On some new harvest-spiders of the order Opiliones from the southern continents.</article-title><source>Proceedings of the Zoological Society of London </source><volume>1902</volume> (<issue>2</issue>): <fpage>392</fpage>-<lpage>413</lpage>.</mixed-citation></ref><ref id="B5"><mixed-citation xmlns:xlink="http://www.w3.org/1999/xlink" xlink:type="simple"><person-group><name name-style="western"><surname>Forster</surname><given-names>RR</given-names></name></person-group> (<year>1964</year>)<article-title> The Araneae and Opiliones of the subantarctic islands of New Zealand.</article-title><source>Pacific Insects Monograph </source><volume>7</volume>: <fpage>58</fpage>-<lpage>115</lpage>.</mixed-citation></ref><ref id="B21"><mixed-citation xmlns:xlink="http://www.w3.org/1999/xlink" xlink:type="simple"><person-group><name name-style="western"><surname>White</surname><given-names>A</given-names></name></person-group> (<year>1849</year>)<source> Descriptions of apparently new species of Aptera from New Zealand. Proceedings of the Zoological Society of London 17: 3–6 (reprinted 1850, Annals and Magazine of Natural History, series 2, 5: 50–53).</source></mixed-citation></ref></ref-list></tp:taxon-treatment>
